# Supplementary material for: Comparison of conventional, amplification and bio-assay detection methods for a chronic wasting disease inoculum pool
Source: PLoS One. 2019 May 9;14(5):e0216621. doi: 10.1371/journal.pone.0216621 (PMC6508678; doi:10.1371/journal.pone.0216621)
Supplement: S1 Dataset — (XLSX) [file pone.0216621.s001.xlsx]

## Sheet: Sheet1
		sPMCA RT-QuIC
Dilution	10-2	0.158165	0.1281	0.132802	0.148576	0.138659	0.113101	0.133324	0.140889
	10-3	0.132773	0.121605	0.141187	0.154759	0.141487	0.148118	0.163139	0.145402
	10-4	0.110325	0.167973	0.13606	0.121729	0.107817	0.128617	0.10279	0.111607
	10-5	0.107717	0.107245	0.0943149	0.101269	0.0639659	0.0918789	0.0939261
	10-6	0.059974	0.0690197	0.0580093	0.0616027	0.0579738	0.0512594	0.0646645
	10-7	0.0716618	0.0828653	0.0758901	0.0734694	0.0528425	0.0634753	0.0690396
	10-8	0.0242335	0.0312644	0.0445401	0.0323657	0.0382401	0.0477555	0.0414331	0.0420644
	10-9	0	0	0	0.0575117	0	0	0.0194084	0
	Neg	0	0	0	0	0	0	0	0	0	0	0	0	0.0268755	0.0349593	0.0175675	0.020865	0	0	0	0	0	0	0	0	0	0	0	0	0.0192911	0.0201183	0	0	0	0	0	0	0.0196663	0	0	0	0	0	0	0	0	0	0	0.0168324
[truncated: 52 more columns]
