# Supplementary material for: Comparison of conventional, amplification and bio-assay detection methods for a chronic wasting disease inoculum pool
Source: PLoS One. 2019 May 9;14(5):e0216621. doi: 10.1371/journal.pone.0216621 (PMC6508678; doi:10.1371/journal.pone.0216621)
Supplement: S2 Dataset — (XLSX) [file pone.0216621.s002.xlsx]

## Sheet: Sheet1
10^2					10^3					10^4					10^5					10^6					10^7					10^8					10^9
1:10	1:100	1:1,000	1:10,000	1:100,000	1:10	1:100	1:1000	1:10000	1:100000	1:10	1:100	1:1000	1:10000	1:100000	1:10	1:100	1:1000	1:10000	1:100000	1:10	1:100	1:1000	1:10000	1:100000	1:10	1:100	1:1000	1:10000	1:100000	1:10	1:100	1:1000	1:10000	1:100000	1:10	1:100	1:1000	1:10000	1:100000	Neg for all dilutions
0	0.158165	0.10097	0.107363	0.0975504	0	0.132773	0.0924903	0.0971608	0.0657102	0	0.110325	0.0899955	0.099889	0.0824327	0	0.107717	0.101514	0.053197	0.0608016	0	0.059974	0.0684294	0.0367703	0.0286709	0	0.0716618	0.0425115	0.0502576	0	0	0.0242335	0.0216836	0.0173408	0	0	0	0.0165753	0	0	0
0	0.1281	0.110294	0.118052	0.0917571	0	0.121605	0.17296	0.0965536	0.0854032	0	0.167973	0.0783853	0.0785375	0.0873723	0	0.107245	0.0588014	0.0605296	0.040589	0	0.0690197	0.0491246	0.0411824	0.0346007	0	0.0828653	0.0656025	0.0287129	0	0	0.0312644	0.0231671	0	0	0	0	0	0	0	0
0	0.132802	0.124121	0.114672	0.0803374	0	0.141187	0.0882894	0.0951903	0.0656886	0	0.13606	0.0726202	0.0786559	0.0466763	0	0.0943149	0.0979299	0.0602541	0.0557664	0	0.0580093	0.0696406	0.0515066	0.0547812	0	0.0758901	0.0460694	0.0371824	0	0	0.0445401	0	0	0	0	0	0	0	0	0
0	0.148576	0.104746	0.177743	0.0903546	0	0.154759	0.101469	0.100117	0.102567	0	0.121729	0.114657	0.0846999	0.0713083	0	0.101269	0.0691191	0.050905	0.0459999	0	0.0616027	0.0359881	0.0300895	0.0256915	0	0.0734694	0.0421072	0.0255577	0	0	0.0323657	0.0346204	0	0	0	0.0575117	0	0	0	0
0	0.138659	0.122737	0.104001	0.107318	0	0.141487	0.0994146	0.107662	0.0667718	0	0.107817	0.118056	0.0831178	0.0591415	0	0.0639659	0.083237	0.0523911	0.063387	0	0.0579738	0.0533958	0.0276004	0.0353881	0	0.0528425	0.0494003	0.0449994	0	0	0.0382401	0.041447	0	0	0	0	0	0	0	0
0	0.113101	0.0932522	0.112059	0.104852	0	0.148118	0.0972368	0.0774194	0.136898	0	0.128617	0.0854113	0.0972657	0.062039	0	0.0918789	0.0455933	0.086362	0.0477333	0	0.0512594	0.0413508	0.0373491	0.0237549	0	0.0634753	0.0306263	0	0	0	0.0477555	0.0166198	0	0	0	0	0	0	0	0
0	0.133324	0.133422	0.0949843	0.0920104	0	0.163139	0.117589	0.102895	0.0896214	0	0.10279	0.0829035	0.0910286	0.0756271	0	0.0939261	0.0464289	0.0680555	0.0496867	0	0.0646645	0.0548246	0.0521271	0.0588226	0	0.0690396	0.0492146	0.066726	0	0	0.0414331	0.037616	0	0	0	0.0194084	0	0	0	0
0	0.140889	0.114377	0.128672	0.102919	0	0.145402	0.11527	0.112111	0.0519758	0	0.111607	0.0948817	0.084246	0.0631945																0	0.0420644	0	0	0	0	0	0	0	0	0
																																								0
																																								0
																																								0
																																								0
																																								0.0268755
																																								0.0349593
																																								0.0175675
																																								0.020865
																																								0
																																								0
																																								0
																																								0
																																								0
																																								0
																																								0
																																								0
																																								0
																																								0
																																								0
																																								0
																																								0.0192911
																																								0.0201183
																																								0
																																								0
																																								0
																																								0
																																								0
																																								0
																																								0.0196663
																																								0
																																								0
																																								0
																																								0
																																								0
																																								0
																																								0
																																								0
																																								0
																																								0
																																								0.0168324
																																								0.0164958
																																								0.0185981
																																								0
																																								0
																																								0
																																								0
																																								0
																																								0
																																								0
																																								0
																																								0
																																								0
																																								0
																																								0
																																								0
																																								0
																																								0
																																								0
																																								0
																																								0
																																								0
																																								0
																																								0
																																								0
																																								0
																																								0
																																								0
																																								0
																																								0
																																								0
																																								0
																																								0
																																								0
																																								0
																																								0
																																								0.0177209
																																								0
																																								0.0233072
																																								0
																																								0.0161809
																																								0
																																								0
																																								0
																																								0
																																								0
																																								0
																																								0
																																								0
																																								0
																																								0
																																								0.0257798
																																								0
																																								0
																																								0
																																								0
																																								0
																																								0
																																								0
																																								0
																																								0
																																								0
																																								0
																																								0
																																								0
																																								0
																																								0
																																								0
																																								0
																																								0
																																								0
																																								0
																																								0
																																								0
																																								0
																																								0
																																								0
																																								0
																																								0
																																								0
																																								0
																																								0
																																								0
																																								0
																																								0
																																								0
																																								0
																																								0
																																								0
																																								0
																																								0
																																								0
																																								0
																																								0
																																								0
																																								0
																																								0
																																								0
																																								0
																																								0
																																								0
																																								0
																																								0
																																								0
																																								0
																																								0
																																								0
																																								0
																																								0
																																								0
																																								0
																																								0
																																								0
																																								0
																																								0
																																								0
																																								0
																																								0
																																								0
																																								0
																																								0.0184656
																																								0.0246115
																																								0.0198941
																																								0.0184834
																																								0
																																								0
																																								0
																																								0
																																								0
																																								0
																																								0
																																								0
																																								0
																																								0
																																								0
																																								0
																																								0
																																								0
																																								0
																																								0
																																								0
																																								0
																																								0
																																								0.0213779
																																								0
																																								0
																																								0
																																								0
																																								0
																																								0
																																								0
																																								0
																																								0
																																								0
																																								0
																																								0
																																								0
																																								0.0300511
																																								0.0291048
																																								0
																																								0
																																								0.016447
																																								0
																																								0
																																								0
																																								0
																																								0
																																								0.0172459
																																								0
																																								0
																																								0
																																								0
																																								0.018103
																																								0
																																								0
																																								0
																																								0
																																								0.0253494
																																								0
																																								0
																																								0
																																								0
																																								0
																																								0
																																								0
																																								0
																																								0
																																								0
