# Supplementary material for: Comparison of conventional, amplification and bio-assay detection methods for a chronic wasting disease inoculum pool
Source: PLoS One. 2019 May 9;14(5):e0216621. doi: 10.1371/journal.pone.0216621 (PMC6508678; doi:10.1371/journal.pone.0216621)
Supplement: S3 Dataset — (XLSX) [file pone.0216621.s003.xlsx]

## Sheet: Sheet1
	ANIMAL #	RT-QuIC												sPMCA/RT-QuIC												Neg
Dilution
10^-2	5158	0.101638	0.0990181	0.115867	0.106276	0.0668797	0.0792725	0.0759846	0.082361	0.116309	0.117863	0.0990753	0.0959795	0.105442	0.123856	0.0936257	0.129969	0.113658	0.0990971	0.0961179	0.0965898	0.101595	0.115637	0.125335	0.11081
	5159	0.0956531	0.100823	0.111607	0.0767509	0.0919564	0.0836703	0.141077	0.134424	0.107038	0.0842618	0.112736	0.111376	0.108043	0.130643	0.111393	0.0968471	0.0849718	0.0982855	0.0896303	0.0910286	0.0912895	0.0876168	0.109736	0.0921494
	5160	0.101451	0.0847617	0.0935332	0.0811853	0.103116	0.0375391	0.0301164	0.0439781	0.0817476	0.111266	0.0949918	0.071083	0.133462	0.136825	0.133279	0.153479	0.0831447	0.0766023	0.0892968	0.0578388	0.086362	0.107399	0.103353	0.114155
	5310	0.100545	0.120567	0.110854	0.152795	0.0952205	0.0770746	0.102433	0.0654046	0.117859	0.0863247	0.114329	0.108251	0.121453	0.0827967	0.0972395	0.089955	0.0905729	0.0949092	0.0715123	0.0977384	0.093772	0.102807	0.104563	0.110562
	5318	0.121139	0.0944015	0.0870596	0.0900293	0.0815883	0.0839513	0.0658388	0.0961795	0.129079	0.118308	0.107623	0.132611	0.0634999	0.0488348	0.0383468	0.0647086	0.0625087	0.0947269	0.0617379	0.0526994	0.110173	0.0985222	0.0884934	0.0924832
10^-3	5311	0.125777	0.0946173	0.102585	0.0847557	0.104372	0.0935113	0.103863	0.107283	0.109652	0.102328	0.0986761	0.113393	0.0993158	0.118409	0.115782	0.122733	0.164301	0.102599	0.0902324	0.0771192	0.128608	0.0891729	0.0756907	0.102875
	5314	0.0745342	0.123161	0.123537	0.107923	0.0779238	0.082751	0.0644168	0.0715521	0.0571356	0.0843823	0.136209	0.10818	0.129758	0.135014	0.126622	0.129594	0.131892	0.15932	0.145372	0.165244	0.165123	0.0695155	0.120458	0.0950771
	5315	0.123195	0.113318	0.144695	0.123186	0.0699572	0.0814295	0.0955617	0.07249	0.0974158	0.106041	0.132969	0.127628	0.111338	0.132758	0.131936	0.143484	0.102843	0.0948717	0.142467	0.110535	0.0986788	0.0965821	0.0953137	0.0917993
	5443	0.111448	0.116834	0.137915	0.11314	0.102529	0.0791348	0.0869523	0.0931364	0.121078	0.142636	0.110294	0.136483	0.114398	0.140702	0.120429	0.13167	0.10538	0.116671	0.112293	0.119395	0.131926	0.137452	0.123588	0.185557
	5444	0.119764	0.111043	0.103725	0.088659	0.0787936	0.0654153	0.0674827	0.0760344	0.141121	0.164843	0.149881	0.141154	0.1132	0.130776	0.154919	0.152143	0.122241	0.121654	0.0911785	0.125248	0	0.127447	0	0
	5481	0.100979	0.122595	0.101919	0.150175	0.0808771	0.0728362	0.084242	0.0819691	0.114253	0.133393	0.130062	0.147155	0.0905364	0.0973131	0.12945	0.125879	0.0925783	0.0997119	0.101269	0.0993021	0.117736	0.133496	0.100928	0.133511
10^-4	5182	0	0	0.0469716	0	0	0	0	0	0	0	0	0	0	0	0	0	0.0834202	0.11544	0.0250128	0.0376199	0.0435556	0.0392923	0.059996	0
	5183	0.132597	0.109273	0.114173	0.105245	0.0746485	0.0899348	0.0812494	0.106717	0.10763	0.115377	0.111224	0.10252	0.106051	0.0954021	0.121462	0.113005	0.127814	0.116133	0.137625	0.157226	0.0876083	0.102514	0.0895723	0.0982801
	5184	0.088095	0.0762211	0.0961847	0.122229	0.0706229	0.0927644	0.0988169	0.0851849	0.0890891	0.0973921	0.10637	0.0852071	0.145331	0.141721	0.125589	0.143713	0.113856	0.116773	0.112863	0.113611	0.106054	0.0966625	0.105248	0.0988359
	5187	0.119761	0.10985	0.107095	0.124718	0.100773	0.0933901	0.0941792	0.0797272	0.10793	0.114279	0.142079	0.102299	0.107418	0.107543	0.0973762	0.0953339	0.127132	0.104806	0.109616	0.139638	0.0946621	0.0991845	0.104375	0.0709094
	5188	0.118863	0.105113	0.0909987	0.0938184	0.0683099	0.0907693	0.124194	0.0757257	0.096954	0.10279	0.102162	0.0928505	0.140329	0.129301	0.113343	0.118558	0.100812	0.123656	0.110868	0.106629	0.116758	0.118153	0.125598	0.122071
	5189	0.087955	0.0724521	0.0815051	0.10274	0.0764234	0.0770927	0.0719396	0.0599381	0.114188	0.0785083	0.153872	0.0970978	0.12672	0.13751	0.130044	0.0926426	0.0895322	0.11209	0.112352	0.119952	0.107315	0.0928266	0.114683	0.11811
10^-5	5438	0	0	0	0	0	0	0	0	0	0	0	0	0	0	0	0	0	0	0	0	0	0	0	0
	5495	0.0988522	0.105002	0.0845011	0.104336	0.081666	0.0766643	0.0730401	0.0567465	0.109048	0.089299	0.147245	0.150527	0.149726	0.15325	0.169875	0.159109	0.13933	0.119344	0.0972579	0.145173	0.158158	0.141376	0.132441	0.13156
	5459	0.0696258	0.0834202	0.0931846	0.0801407	0.0715066	0.0445302	0.111211	0.0655702	0.112052	0.103908	0.117624	0.129194	0.152795	0.200133	0.0977464	0.116283	0.12918	0.142405	0.0996043	0.136934	0.117398	0.164979	0.172538	0.155393
	5439	0	0	0	0	0	0	0	0	0	0	0	0	0	0	0	0	0	0	0	0	0	0.0179608	0.0208359	0
	5185	0.0435777	0.0162335	0	0.0212755	0	0.0174824	0.0510016	0.0200957	0	0.0685623	0.0434783	0	0.159306	0.151362	0.173127	0.111826	0.0234612	0.0384406	0.0426429	0.053757	0.0361718	0.0566626	0.0308412	0.0988169
10^-6	5494	0.103881	0.128931	0.10982	0.146669	0.153846	0.0847777	0.0803769	0.10985	0.115237	0.166667	0.157929	0.131014	0.120064	0.102737	0.116694	0.0805333	0.148976	0.142591	0.128792	0.210145	0.0881942	0.125725	0.102957	0.159751
	5497	0.110065	0.0982989	0.157508	0.0947892	0.127474	0.0791122	0.0772118	0.10027	0.111121	0.136199	0.125026	0.137942	0.153172	0.141193	0.173427	0.129473	0.148343	0.160614	0.18075	0.160413	0.133116	0.131545	0.180099	0.05531
	5329	0	0	0.0181728	0	0	0.0165721	0	0	0	0.0725309	0.187686	0	0	0.017113	0	0	0	0	0	0	0	0	0	0
	5498	0	0	0	0	0	0	0	0	0	0	0	0	0	0	0	0	0	0	0.0164791	0	0	0	0	0
	5564	0	0	0	0	0	0	0	0	0	0.0183964	0	0	0	0	0	0	0.0230934	0	0	0.0241213	0	0	0	0
10^-7	5584	0	0	0	0.0494234	0	0	0	0	0	0	0	0	0	0	0	0	0	0	0	0	0.0176052	0	0	0
	5504	0	0	0	0	0	0	0	0	0	0	0	0	0	0	0	0	0	0	0	0.016285	0	0.0386939	0	0
	5503	0	0	0	0	0	0	0	0	0	0	0	0	0	0	0	0	0	0	0	0	0	0	0	0
	5585	0.0303557	0	0	0	0	0	0	0	0	0	0	0	0	0	0	0	0	0	0.0172163	0	0.0226179	0	0	0.11757
	5505	0	0	0	0	0	0	0	0	0	0	0	0	0	0	0.168397	0	0.0296692	0	0	0	0	0	0	0
	5332	0	0	0	0	0	0	0	0	0	0	0	0	0	0	0	0	0	0	0	0	0.0162699	0	0	0
	Neg Pool	0	0	0	0	0	0	0	0	0	0	0	0	0	0	0	0.0255104	0	0	0.0167669	0	0	0	0.0504718	0
